# Supplementary material for: Ocular Symptoms as a Marker of Dysautonomia in Long-COVID Patients: A Cross-Sectional Analysis
Source: Brain Sci. 2026 Jan 27;16(2):135. doi: 10.3390/brainsci16020135 (PMC12937984; doi:10.3390/brainsci16020135)
Supplement: Supplementary file 1 [file brainsci-16-00135-s001.zip]

Archive with 1 entries (1 files):
- brainsci-4075148-supplementary.pdf
